# Supplementary material for: Key Regulators of Angiogenesis and Inflammation Are Dysregulated in Patients with Varicose Veins
Source: Int J Mol Sci. 2024 Jun 20;25(12):6785. doi: 10.3390/ijms25126785 (PMC11204110; doi:10.3390/ijms25126785)
Supplement: Supplementary file 1 [file ijms-25-06785-s001.zip]

Archive with 2 entries (2 files):
- Supplementary_Figures_submission.pdf
- Supplementary_Tables.xlsx
