# Supplementary material for: Key Regulators of Angiogenesis and Inflammation Are Dysregulated in Patients with Varicose Veins
Source: Int J Mol Sci. 2024 Jun 20;25(12):6785. doi: 10.3390/ijms25126785 (PMC11204110; doi:10.3390/ijms25126785)
Supplement: Supplementary file 1 [file ijms-25-06785-s001.zip › Supplementary_Tables.xlsx]

## Sheet: Table S1
Approach	Gene	Odds ratio	95% confidence interval - lower	95% confidence interval - higher	p value
Univariate	ANGPT1	1.209	0.813	1.997	0.383976
Univariate	CCL2	1.311	0.926	2.718	0.34482
Univariate	CCL5	1.710	0.848	4.458	0.193072
Univariate	CXCL8	2.814	1.162	29.059	0.187805
Univariate	FGF2	1.838	0.872	4.476	0.139151
Univariate	IL1B	1.999	0.953	5.511	0.143505
Univariate	PDGFA	1.981	0.981	5.663	0.136197
Univariate	PDGFB	1.368	0.65	3.118	0.423543
Univariate	TGFA	1.252	0.748	2.394	0.425382
Univariate	TGFB1	1.520	0.635	3.900	0.358823
Univariate	TNF	1.390	0.597	3.449	0.453388
Univariate	VEGFA	2.042	0.778	6.289	0.172307
Univariate	VEGFB	0.243	0.072	0.655	0.0112567
Univariate	VEGFC	1.910	0.994	5.404	0.139253
Multivariate	ANGPT1	1.192	0.793	2.000	0.432319
Multivariate	CCL2	1.353	0.923	3.083	0.358609
Multivariate	CCL5	1.878	0.89	5.160	0.153623
Multivariate	CXCL8	2.669	1.125	30.468	0.218167
Multivariate	FGF2	2.080	0.926	5.488	0.101146
Multivariate	IL1B	2.068	0.956	6.119	0.150672
Multivariate	PDGFA	2.222	0.997	7.023	0.124908
Multivariate	PDGFB	1.532	0.694	3.780	0.312047
Multivariate	TGFA	1.254	0.72	2.552	0.456706
Multivariate	TGFB1	1.608	0.639	4.401	0.326547
Multivariate	TNF	1.512	0.626	3.967	0.371643
Multivariate	VEGFA	2.146	0.789	7.074	0.163038
Multivariate	VEGFB	0.242	0.07	0.672	0.0135202
Multivariate	VEGFC	2.011	0.989	6.528	0.154548

## Sheet: Table S2
Gene	Characteristic	correlation coefficient	p value
CCL5	mocznik	-0.418075	0.00165651
VEGFC	mocznik	-0.39975	0.00274653
PDGFA	mocznik	-0.32284	0.0172652
VEGFB	mocznik	-0.264587	0.0531836
VEGFB	fibrynogen	0.256935	0.0607213
CCL5	LDL	-0.230542	0.0935101
VEGFB	kreatynina	0.223025	0.105011
CCL5	cholesterol	0.217447	0.114226
PDGFA	kreatynina	-0.197858	0.151529
VEGFC	kreatynina	-0.195906	0.155689
PDGFA	cholesterol	0.183977	0.182955
VEGFB	LDL	-0.180014	0.19273
VEGFB	homocysteina	0.177608	0.198843
CCL5	kreatynina	-0.173523	0.209538
VEGFC	age	0.171918	0.213849
PDGFA	age	0.158288	0.252963
PDGFA	homocysteina	-0.139279	0.315163
PDGFA	CRP	0.13906	0.315932
CCL5	CRP	0.130828	0.345704
CCL5	HDL	0.128169	0.355683
CCL5	age	0.119792	0.388244
VEGFC	CRP	0.105014	0.449811
VEGFB	CRP	0.0948946	0.494888
VEGFB	cholesterol	-0.0893148	0.520708
VEGFB	age	0.0659107	0.635839
VEGFC	BMI	0.0641571	0.64487
CCL5	homocysteina	-0.0614681	0.658819
VEGFC	cholesterol	0.0584363	0.674684
VEGFC	homocysteina	-0.0578792	0.677615
PDGFA	LDL	-0.0546121	0.694897
VEGFB	HDL	0.0468161	0.736749
VEGFB	BMI	0.035376	0.79953
PDGFA	HDL	0.0322922	0.816689
VEGFC	LDL	0.0275154	0.843434
PDGFA	BMI	0.0261894	0.850892
CCL5	BMI	0.025579	0.854329
VEGFC	fibrynogen	-0.025373	0.855489
PDGFA	fibrynogen	-0.00530363	0.969638
CCL5	fibrynogen	-0.00488382	0.972041
VEGFC	HDL	0.000882599	0.994946

## Sheet: Table S3
Characteristic	Protein	correlation coefficient	p value
creatynine	VEGF-C	0.546454	9.10027e-06
creatynine	TGF-alpha	-0.486043	0.000109766
fibrinogen	TGF-beta 1	-0.471069	0.000189892
creatynine	VEGF-A	-0.452834	0.00035807
urea	VEGF-C	0.400662	0.00182937
creatynine	TGF-beta 1	-0.378858	0.0033607
fibrinogen	TGF-alpha	-0.359095	0.00563604
cholesterol	VEGF-C	-0.347644	0.00749737
urea	TGF-alpha	-0.316772	0.0154058
fibrinogen	VEGF-C	0.301611	0.0213991
cholesterol	TGF-beta 1	0.29341	0.0253943
homocysteine	VEGF-A	-0.288355	0.0281566
homocysteine	TGF-beta 1	-0.258399	0.0501751
urea	TGF-beta 1	-0.235779	0.0747881
urea	VEGF-A	-0.222668	0.0929494
fibrinogen	VEGF-A	-0.221538	0.0946638
cholesterol	TGF-alpha	0.216097	0.103263
HDL	VEGF-A	-0.188406	0.156676
age	VEGF-C	0.18421	0.166285
BMI	VEGF-A	0.17326	0.193379
LDL	VEGF-A	0.171534	0.197922
homocysteine	TGF-alpha	-0.166859	0.210608
cholesterol	VEGF-A	0.152782	0.252225
homocysteine	VEGF-C	0.152279	0.25381
HDL	VEGF-C	-0.131531	0.325023
BMI	TGF-beta 1	-0.117612	0.379259
C-reactive protein	TGF-alpha	-0.0884462	0.509113
LDL	TGF-alpha	-0.0743191	0.579275
BMI	TGF-alpha	-0.0659548	0.622791
age	TGF-alpha	-0.0538429	0.688111
C-reactive protein	VEGF-A	0.0529608	0.692965
LDL	TGF-beta 1	-0.0437658	0.744265
C-reactive protein	VEGF-C	0.0405286	0.762605
BMI	VEGF-C	-0.0248461	0.853126
age	VEGF-A	-0.0246575	0.854228
HDL	TGF-alpha	0.0219055	0.870349
HDL	TGF-beta 1	-0.0173002	0.89744
C-reactive protein	TGF-beta 1	-0.0161861	0.904013
age	TGF-beta 1	0.0142572	0.915406
LDL	VEGF-C	0.0108417	0.935623

## Sheet: Table S4
Gene/protein 1	Gene/protein 2	correlation coefficient	p value
TGF-alpha	TGF-beta 1	0.814231	1.94644e-12
VEGF-C	TGF-beta 1	-0.795703	1.39888e-11
VEGF-C	TGF-alpha	-0.79568	1.4021e-11
PDGFA	VEGFC	0.750617	8.07872e-10
VEGF-A	VEGF-C	-0.571189	2.23734e-05
CCL5	VEGFB	0.547981	5.54102e-05
VEGF-A	TGF-alpha	0.541852	6.96336e-05
CCL5	VEGFC	0.508033	0.000227638
VEGF-A	TGF-beta 1	0.454428	0.0011762
VEGFB	TGF-alpha	-0.452965	0.00122565
VEGFC	VEGF-C	-0.408413	0.00395387
VEGFB	TGF-beta 1	-0.352378	0.0140357
VEGFC	TGF-beta 1	0.340779	0.0177794
CCL5	PDGFA	0.333759	0.0204326
PDGFA	VEGF-C	-0.32851	0.0226276
VEGFB	VEGF-A	-0.326856	0.0233589
PDGFA	TGF-alpha	0.321651	0.0257916
VEGFB	VEGF-C	0.292971	0.0432965
VEGFC	TGF-alpha	0.289523	0.0459368
PDGFA	TGF-beta 1	0.258366	0.0762178
CCL5	VEGF-C	-0.207649	0.156716
PDGFA	VEGFB	-0.204901	0.162398
CCL5	TGF-beta 1	0.180065	0.220696
VEGFC	VEGF-A	0.142966	0.332357
PDGFA	VEGF-A	0.131897	0.371518
CCL5	TGF-alpha	0.0476776	0.747607
VEGFB	VEGFC	0.0130265	0.929976
CCL5	VEGF-A	0.0110725	0.940459
